# Supplementary material for: Adjuvant Antitumor Immunity Contributes to the Overall Antitumor Effect of Pegylated Liposomal Doxorubicin (Doxil®) in C26 Tumor-Bearing Immunocompetent Mice
Source: Pharmaceutics. 2020 Oct 19;12(10):990. doi: 10.3390/pharmaceutics12100990 (PMC7589973; doi:10.3390/pharmaceutics12100990)
Supplement: Supplementary file 1 [file pharmaceutics-12-00990-s001.zip]

Archive with 1 entries (1 files):
- pharmaceutics-942759-supplementary.docx
